# Supplementary material for: Potential transceptor AtNRT1.13 modulates shoot architecture and flowering time in a nitrate-dependent manner
Source: Plant Cell. 2021 Feb 12;33(5):1492–505. doi: 10.1093/plcell/koab051 (PMC8254489; doi:10.1093/plcell/koab051)
Supplement: koab051_Supplementary_Data [file koab051_supplementary_data.zip]

Archive with 4 entries (4 files):
- tpc.00771.2020-s01.pdf
- tpc.00771.2020-s02.pdf
- tpc.00771.2020-s03.xlsx
- tpc.00771.2020-s05.pdf
