# Supplementary material for: Potential transceptor AtNRT1.13 modulates shoot architecture and flowering time in a nitrate-dependent manner
Source: Plant Cell. 2021 Feb 12;33(5):1492–505. doi: 10.1093/plcell/koab051 (PMC8254489; doi:10.1093/plcell/koab051)
Supplement: koab051_Supplementary_Data [file koab051_supplementary_data.zip › tpc.00771.2020-s03.xlsx]

## Sheet: Figure 1
Figure 1. NRT1.13 shows no nitrate uptake activity, but S487P conversion restores its nitrate transport activity.
	two-tailed Student’s t tests	P-value
	150 mM
	T-test (NRT1.13 vs water)	0.0699844
	T-test (S487P vs water)	0.131784
	5 mM
	T-test (NRT1.13 vs water)	0.0919373
	T-test (S487P vs water)	0.00164278

## Sheet: Figure 4D&E
Figure 4D Days after sowing										Figure 4E Number od rosette leaves
	Test of Homogeneity of Variances										Test of Homogeneity of Variances
	DayAfterSowing										LeafNo
	Levene Statistic	df1	df2	Sig.							Levene Statistic	df1	df2	Sig.
	24.4958	7	192	1.10265e-23							28.3102	7	192	1.46359e-26
	ANOVA										ANOVA
	DayAfterSowing										LeafNo
		Sum of Squares	df	Mean Square	F	Sig.						Sum of Squares	df	Mean Square	F	Sig.
	Between Groups	14166.6	7	2023.8	70.1137	1.60173e-49					Between Groups	5838.71	7	834.102	66.1592	8.17024e-48
	Within Groups	5542	192	28.8646							Within Groups	2420.64	192	12.6075
	Total	19708.6	199								Total	8259.35	199
	Post Hoc Tests										Post Hoc Tests
	Multiple Comparisons										Multiple Comparisons
	DayAfterSowing Tukey HSD										LeafNo Tukey HSD
	(I) TreatmentLine	(J) TreatmentLine	Mean Difference (I-J)	Std. Error	Sig.	95% Confidence Interval					(I) TreatmentLine	(J) TreatmentLine	Mean Difference (I-J)	Std. Error	Sig.	95% Confidence Interval
						Lower Bound	Upper Bound									Lower Bound	Upper Bound
	2mM nitrate Col-0	2mM nitrate nrt1.13	-4.08	1.51959	0.133584	-8.73705	0.577048				2mM nitrate Col-0	2mM nitrate nrt1.13	-3.20000*	1.00429	0.0351991	-6.27782	-0.122185
		2mM nitrate #1	-2.24	1.51959	0.820311	-6.89705	2.41705					2mM nitrate #1	-1.84	1.00429	0.599033	-4.91782	1.23782
		2mM nitrate #2	-3.12	1.51959	0.449178	-7.77705	1.53705					2mM nitrate #2	-2.08	1.00429	0.437409	-5.15782	0.997815
		0.2mM nitrate Col-0	-6.28000*	1.51959	0.00136323	-10.937	-1.62295					0.2mM nitrate Col-0	-2.56	1.00429	0.181654	-5.63782	0.517815
		0.2mM nitrate nrt1.13	-26.28000*	1.51959	6.21283e-13	-30.937	-21.623					0.2mM nitrate nrt1.13	-16.84000*	1.00429	6.21283e-13	-19.9178	-13.7622
		0.2mM nitrate #1	-13.52000*	1.51959	6.32941e-13	-18.177	-8.86295					0.2mM nitrate #1	-9.20000*	1.00429	6.2317e-13	-12.2778	-6.12218
		0.2mM nitrate #2	-16.40000*	1.51959	6.21283e-13	-21.057	-11.743					0.2mM nitrate #2	-10.24000*	1.00429	6.21283e-13	-13.3178	-7.16218
	2mM nitrate nrt1.13	2mM nitrate Col-0	4.08	1.51959	0.133584	-0.577048	8.73705				2mM nitrate nrt1.13	2mM nitrate Col-0	3.20000*	1.00429	0.0351991	0.122185	6.27782
		2mM nitrate #1	1.84	1.51959	0.927924	-2.81705	6.49705					2mM nitrate #1	1.36	1.00429	0.876465	-1.71782	4.43782
		2mM nitrate #2	0.96	1.51959	0.998393	-3.69705	5.61705					2mM nitrate #2	1.12	1.00429	0.95286	-1.95782	4.19782
		0.2mM nitrate Col-0	-2.2	1.51959	0.83362	-6.85705	2.45705					0.2mM nitrate Col-0	0.64	1.00429	0.998301	-2.43782	3.71782
		0.2mM nitrate nrt1.13	-22.20000*	1.51959	6.21283e-13	-26.857	-17.543					0.2mM nitrate nrt1.13	-13.64000*	1.00429	6.21283e-13	-16.7178	-10.5622
		0.2mM nitrate #1	-9.44000*	1.51959	8.8336e-08	-14.097	-4.78295					0.2mM nitrate #1	-6.00000*	1.00429	3.06116e-07	-9.07782	-2.92218
		0.2mM nitrate #2	-12.32000*	1.51959	2.28388e-12	-16.977	-7.66295					0.2mM nitrate #2	-7.04000*	1.00429	1.10317e-09	-10.1178	-3.96218
	2mM nitrate #1	2mM nitrate Col-0	2.24	1.51959	0.820311	-2.41705	6.89705				2mM nitrate #1	2mM nitrate Col-0	1.84	1.00429	0.599033	-1.23782	4.91782
		2mM nitrate nrt1.13	-1.84	1.51959	0.927924	-6.49705	2.81705					2mM nitrate nrt1.13	-1.36	1.00429	0.876465	-4.43782	1.71782
		2mM nitrate #2	-0.88	1.51959	0.999084	-5.53705	3.77705					2mM nitrate #2	-0.24	1.00429	0.999998	-3.31782	2.83782
		0.2mM nitrate Col-0	-4.04	1.51959	0.142049	-8.69705	0.617048					0.2mM nitrate Col-0	-0.72	1.00429	0.996419	-3.79782	2.35782
		0.2mM nitrate nrt1.13	-24.04000*	1.51959	6.21283e-13	-28.697	-19.383					0.2mM nitrate nrt1.13	-15.00000*	1.00429	6.21283e-13	-18.0778	-11.9222
		0.2mM nitrate #1	-11.28000*	1.51959	1.01911e-10	-15.937	-6.62295					0.2mM nitrate #1	-7.36000*	1.00429	1.76624e-10	-10.4378	-4.28218
		0.2mM nitrate #2	-14.16000*	1.51959	6.21949e-13	-18.817	-9.50295					0.2mM nitrate #2	-8.40000*	1.00429	9.61354e-13	-11.4778	-5.32218
	2mM nitrate #2	2mM nitrate Col-0	3.12	1.51959	0.449178	-1.53705	7.77705				2mM nitrate #2	2mM nitrate Col-0	2.08	1.00429	0.437409	-0.997815	5.15782
		2mM nitrate nrt1.13	-0.96	1.51959	0.998393	-5.61705	3.69705					2mM nitrate nrt1.13	-1.12	1.00429	0.95286	-4.19782	1.95782
		2mM nitrate #1	0.88	1.51959	0.999084	-3.77705	5.53705					2mM nitrate #1	0.24	1.00429	0.999998	-2.83782	3.31782
		0.2mM nitrate Col-0	-3.16	1.51959	0.43194	-7.81705	1.49705					0.2mM nitrate Col-0	-0.48	1.00429	0.999742	-3.55782	2.59782
		0.2mM nitrate nrt1.13	-23.16000*	1.51959	6.21283e-13	-27.817	-18.503					0.2mM nitrate nrt1.13	-14.76000*	1.00429	6.21283e-13	-17.8378	-11.6822
		0.2mM nitrate #1	-10.40000*	1.51959	2.81671e-09	-15.057	-5.74295					0.2mM nitrate #1	-7.12000*	1.00429	7.00477e-10	-10.1978	-4.04218
		0.2mM nitrate #2	-13.28000*	1.51959	6.53258e-13	-17.937	-8.62295					0.2mM nitrate #2	-8.16000*	1.00429	2.11257e-12	-11.2378	-5.08218
	0.2mM nitrate Col-0	2mM nitrate Col-0	6.28000*	1.51959	0.00136323	1.62295	10.937				0.2mM nitrate Col-0	2mM nitrate Col-0	2.56	1.00429	0.181654	-0.517815	5.63782
		2mM nitrate nrt1.13	2.2	1.51959	0.83362	-2.45705	6.85705					2mM nitrate nrt1.13	-0.64	1.00429	0.998301	-3.71782	2.43782
		2mM nitrate #1	4.04	1.51959	0.142049	-0.617048	8.69705					2mM nitrate #1	0.72	1.00429	0.996419	-2.35782	3.79782
		2mM nitrate #2	3.16	1.51959	0.43194	-1.49705	7.81705					2mM nitrate #2	0.48	1.00429	0.999742	-2.59782	3.55782
		0.2mM nitrate nrt1.13	-20.00000*	1.51959	6.21283e-13	-24.657	-15.343					0.2mM nitrate nrt1.13	-14.28000*	1.00429	6.21283e-13	-17.3578	-11.2022
		0.2mM nitrate #1	-7.24000*	1.51959	0.000100108	-11.897	-2.58295					0.2mM nitrate #1	-6.64000*	1.00429	1.02346e-08	-9.71782	-3.56218
		0.2mM nitrate #2	-10.12000*	1.51959	7.85455e-09	-14.777	-5.46295					0.2mM nitrate #2	-7.68000*	1.00429	2.75269e-11	-10.7578	-4.60218
	0.2mM nitrate nrt1.13	2mM nitrate Col-0	26.28000*	1.51959	6.21283e-13	21.623	30.937				0.2mM nitrate nrt1.13	2mM nitrate Col-0	16.84000*	1.00429	6.21283e-13	13.7622	19.9178
		2mM nitrate nrt1.13	22.20000*	1.51959	6.21283e-13	17.543	26.857					2mM nitrate nrt1.13	13.64000*	1.00429	6.21283e-13	10.5622	16.7178
		2mM nitrate #1	24.04000*	1.51959	6.21283e-13	19.383	28.697					2mM nitrate #1	15.00000*	1.00429	6.21283e-13	11.9222	18.0778
		2mM nitrate #2	23.16000*	1.51959	6.21283e-13	18.503	27.817					2mM nitrate #2	14.76000*	1.00429	6.21283e-13	11.6822	17.8378
		0.2mM nitrate Col-0	20.00000*	1.51959	6.21283e-13	15.343	24.657					0.2mM nitrate Col-0	14.28000*	1.00429	6.21283e-13	11.2022	17.3578
		0.2mM nitrate #1	12.76000*	1.51959	8.98291e-13	8.10295	17.417					0.2mM nitrate #1	7.64000*	1.00429	3.4724e-11	4.56218	10.7178
		0.2mM nitrate #2	9.88000*	1.51959	1.86703e-08	5.22295	14.537					0.2mM nitrate #2	6.60000*	1.00429	1.2735e-08	3.52218	9.67782
	0.2mM nitrate #1	2mM nitrate Col-0	13.52000*	1.51959	6.32941e-13	8.86295	18.177				0.2mM nitrate #1	2mM nitrate Col-0	9.20000*	1.00429	6.2317e-13	6.12218	12.2778
		2mM nitrate nrt1.13	9.44000*	1.51959	8.8336e-08	4.78295	14.097					2mM nitrate nrt1.13	6.00000*	1.00429	3.06116e-07	2.92218	9.07782
		2mM nitrate #1	11.28000*	1.51959	1.01911e-10	6.62295	15.937					2mM nitrate #1	7.36000*	1.00429	1.76624e-10	4.28218	10.4378
		2mM nitrate #2	10.40000*	1.51959	2.81671e-09	5.74295	15.057					2mM nitrate #2	7.12000*	1.00429	7.00477e-10	4.04218	10.1978
		0.2mM nitrate Col-0	7.24000*	1.51959	0.000100108	2.58295	11.897					0.2mM nitrate Col-0	6.64000*	1.00429	1.02346e-08	3.56218	9.71782
		0.2mM nitrate nrt1.13	-12.76000*	1.51959	8.98291e-13	-17.417	-8.10295					0.2mM nitrate nrt1.13	-7.64000*	1.00429	3.4724e-11	-10.7178	-4.56218
		0.2mM nitrate #2	-2.88	1.51959	0.555883	-7.53705	1.77705					0.2mM nitrate #2	-1.04	1.00429	0.968413	-4.11782	2.03782
	0.2mM nitrate #2	2mM nitrate Col-0	16.40000*	1.51959	6.21283e-13	11.743	21.057				0.2mM nitrate #2	2mM nitrate Col-0	10.24000*	1.00429	6.21283e-13	7.16218	13.3178
		2mM nitrate nrt1.13	12.32000*	1.51959	2.28388e-12	7.66295	16.977					2mM nitrate nrt1.13	7.04000*	1.00429	1.10317e-09	3.96218	10.1178
		2mM nitrate #1	14.16000*	1.51959	6.21949e-13	9.50295	18.817					2mM nitrate #1	8.40000*	1.00429	9.61354e-13	5.32218	11.4778
		2mM nitrate #2	13.28000*	1.51959	6.53258e-13	8.62295	17.937					2mM nitrate #2	8.16000*	1.00429	2.11257e-12	5.08218	11.2378
		0.2mM nitrate Col-0	10.12000*	1.51959	7.85455e-09	5.46295	14.777					0.2mM nitrate Col-0	7.68000*	1.00429	2.75269e-11	4.60218	10.7578
		0.2mM nitrate nrt1.13	-9.88000*	1.51959	1.86703e-08	-14.537	-5.22295					0.2mM nitrate nrt1.13	-6.60000*	1.00429	1.2735e-08	-9.67782	-3.52218
		0.2mM nitrate #1	2.88	1.51959	0.555883	-1.77705	7.53705					0.2mM nitrate #1	1.04	1.00429	0.968413	-2.03782	4.11782
	Homogeneous Subsets										Homogeneous Subsets
	DayAfterSowing										LeafNo
	Tukey HSDa										Tukey HSDa
	TreatmentLine	N	Subset for alpha = 0.05								TreatmentLine	N	Subset for alpha = 0.05
			1	2	3	4							1	2	3	4
	2mM nitrate Col-0	25	26.88								2mM nitrate Col-0	25	8.64
	2mM nitrate #1	25	29.12	29.12							2mM nitrate #1	25	10.48	10.48
	2mM nitrate #2	25	30	30							2mM nitrate #2	25	10.72	10.72
	2mM nitrate nrt1.13	25	30.96	30.96							0.2mM nitrate Col-0	25	11.2	11.2
	0.2mM nitrate Col-0	25		33.16							2mM nitrate nrt1.13	25		11.84
	0.2mM nitrate #1	25			40.4						0.2mM nitrate #1	25			17.84
	0.2mM nitrate #2	25			43.28						0.2mM nitrate #2	25			18.88
	0.2mM nitrate nrt1.13	25				53.16					0.2mM nitrate nrt1.13	25				25.48
	Sig.		0.133584	0.142049	0.555883	1					Sig.		0.181654	0.876465	0.968413	1

## Sheet: Figure 4F
Figure 4F The expression of FLC, SOC1, CO, FT and LFY.
FLC									SOC1									CO									FT								LFY
	Test of Homogeneity of Variances									Test of Homogeneity of Variances									Test of Homogeneity of Variances								Test of Homogeneity of Variances									Test of Homogeneity of Variances
	FLC									SOC1									CO								FT									LFY
	Levene Statistic	df1	df2	Sig.						Levene Statistic	df1	df2	Sig.						Levene Statistic	df1	df2	Sig.					Levene Statistic	df1	df2	Sig.						Levene Statistic	df1	df2	Sig.
	6.4133	2	6	0.0323697						7.7158	2	6	0.0219427						3.53738	2	6	0.0966391					1.69979	2	6	0.260093						1.25435	2	6	0.350641
	ANOVA									ANOVA									ANOVA								ANOVA									ANOVA
	FLC									SOC1									CO								FT									LFY
		Sum of Squares	df	Mean Square	F	Sig.					Sum of Squares	df	Mean Square	F	Sig.					Sum of Squares	df	Mean Square	F	Sig.				Sum of Squares	df	Mean Square	F	Sig.					Sum of Squares	df	Mean Square	F	Sig.
	Between Groups	0.000296126	2	0.000148063	29.5505	0.000782875				Between Groups	3.86317e-05	2	1.93159e-05	0.57926	0.588822				Between Groups	1.29664e-06	2	6.48322e-07	1.59466	0.278358			Between Groups	1.00667e-08	2	5.03333e-09	1.64727	0.269011				Between Groups	1.16396e-07	2	5.81981e-08	21.3972	0.00185927
	Within Groups	3.00631e-05	6	5.01052e-06						Within Groups	0.000200075	6	3.33458e-05						Within Groups	2.43935e-06	6	4.06558e-07					Within Groups	1.83333e-08	6	3.05556e-09						Within Groups	1.63193e-08	6	2.71989e-09
	Total	0.00032619	8							Total	0.000238706	8							Total	3.73599e-06	8						Total	2.84e-08	8							Total	1.32716e-07	8
	Post Hoc Tests									Post Hoc Tests									Post Hoc Tests								Post Hoc Tests									Post Hoc Tests
	Multiple Comparisons									Multiple Comparisons									Multiple Comparisons								Multiple Comparisons									Multiple Comparisons
	FLC Tukey HSD									SOC1 Tukey HSD									CO Tukey HSD								FT Tukey HSD									LFY Tukey HSD
	(I) Line	(J) Line	Mean Difference (I-J)	Std. Error	Sig.	95% Confidence Interval				(I) Line	(J) Line	Mean Difference (I-J)	Std. Error	Sig.	95% Confidence Interval				(I) Line	(J) Line	Mean Difference (I-J)	Std. Error	Sig.	95% Confidence Interval			(I) Line	(J) Line	Mean Difference (I-J)	Std. Error	Sig.	95% Confidence Interval				(I) Line	(J) Line	Mean Difference (I-J)	Std. Error	Sig.	95% Confidence Interval
						Lower Bound	Upper Bound								Lower Bound	Upper Bound								Lower Bound	Upper Bound							Lower Bound	Upper Bound								Lower Bound	Upper Bound
	Col-0	nrt1.13	-.01399*	0.00182766	0.000635624	-0.0195978	-0.00838223			Col-0	nrt1.13	0.003791	0.00471492	0.714423	-0.0106757	0.0182577			Col-0	nrt1.13	0.000753667	0.000520614	0.377589	-0.000843719	0.00235105		Col-0	nrt1.13	7.66667e-05	4.51335e-05	0.280544	-6.18154e-05	0.000215149			Col-0	nrt1.13	.00026*	4.25824e-05	0.00198298	0.000133012	0.000394321
		#1	-.00812*	0.00182766	0.0103388	-0.0137311	-0.00251556				#1	0.00481733	0.00471492	0.591354	-0.00964935	0.019284				#1	0.000848333	0.000520614	0.304996	-0.000749052	0.00244572			#1	6.33333e-05	4.51335e-05	0.397156	-7.51488e-05	0.000201815				#1	.00021*	4.25824e-05	0.00633575	7.90122e-05	0.000340321
	nrt1.13	Col-0	.01399*	0.00182766	0.000635624	0.00838223	0.0195978			nrt1.13	Col-0	-0.003791	0.00471492	0.714423	-0.0182577	0.0106757			nrt1.13	Col-0	-0.000753667	0.000520614	0.377589	-0.00235105	0.000843719		nrt1.13	Col-0	-7.66667e-05	4.51335e-05	0.280544	-0.000215149	6.18154e-05			nrt1.13	Col-0	-.00026*	4.25824e-05	0.00198298	-0.000394321	-0.000133012
		#1	.00587*	0.00182766	0.0420438	0.000258898	0.0114744				#1	0.00102633	0.00471492	0.974328	-0.0134403	0.015493				#1	9.46667e-05	0.000520614	0.981992	-0.00150272	0.00169205			#1	-1.33333e-05	4.51335e-05	0.953398	-0.000151815	0.000125149				#1	-5.4e-05	4.25824e-05	0.460958	-0.000184654	7.66544e-05
	#1	Col-0	.00812*	0.00182766	0.0103388	0.00251556	0.0137311			#1	Col-0	-0.00481733	0.00471492	0.591354	-0.019284	0.00964935			#1	Col-0	-0.000848333	0.000520614	0.304996	-0.00244572	0.000749052		#1	Col-0	-6.33333e-05	4.51335e-05	0.397156	-0.000201815	7.51488e-05			#1	Col-0	-.00021*	4.25824e-05	0.00633575	-0.000340321	-7.90122e-05
		nrt1.13	-.00587*	0.00182766	0.0420438	-0.0114744	-0.000258898				nrt1.13	-0.00102633	0.00471492	0.974328	-0.015493	0.0134403				nrt1.13	-9.46667e-05	0.000520614	0.981992	-0.00169205	0.00150272			nrt1.13	1.33333e-05	4.51335e-05	0.953398	-0.000125149	0.000151815				nrt1.13	5.4e-05	4.25824e-05	0.460958	-7.66544e-05	0.000184654
										Homogeneous Subsets									Homogeneous Subsets								Homogeneous Subsets									Homogeneous Subsets
	Homogeneous Subsets																																			LFY
	FLC									Tukey HSDa									Tukey HSDa								Tukey HSDa									Tukey HSDa
	Tukey HSDa									Line	N	Subset for alpha = 0.05							Line	N	Subset for alpha = 0.05						Line	N	Subset for alpha = 0.05							Line	N	Subset for alpha = 0.05
	Line	N	Subset for alpha = 0.05									1									1								1									1	2
			1	2	3					#1	3	0.017407							#1	3	0.00236167						nrt1.13	3	0.000103333							nrt1.13	3	8.23333e-05
	Col-0	3	0.00630667							nrt1.13	3	0.0184333							nrt1.13	3	0.00245633						#1	3	0.000116667							#1	3	0.000136333
	#1	3		0.01443						Col-0	3	0.0222243							Col-0	3	0.00321						Col-0	3	0.00018							Col-0	3		0.000346
	nrt1.13	3			0.0202967					Sig.		0.591354							Sig.		0.304996						Sig.		0.280544							Sig.		0.460958	1
	Sig.		1	1	1

## Sheet: Figure 5
Figure 5. FLC is invloved in the late flowering phenitype of the nrt1.13 mutant.
	Test of Homogeneity of Variances
	NumberofRosetteLeaves
	Levene Statistic	df1	df2	Sig.
	3.07046	7	21	0.0216702
	ANOVA
	NumberofRosetteLeaves
		Sum of Squares	df	Mean Square	F	Sig.
	Between Groups	493.198	7	70.4569	73.0664	2.59786e-13
	Within Groups	20.25	21	0.964286
	Total	513.448	28
	Post Hoc Tests
	Multiple Comparisons
	NumberofRosetteLeaves Tukey HSD
	(I) Line	(J) Line	Mean Difference (I-J)	Std. Error	Sig.	95% Confidence Interval
						Lower Bound	Upper Bound
	Col-0 2mM Nitrate	nrt1.13 2mM Nitrate	-3.41667*	0.75	0.00355585	-5.93228	-0.901058
		flc-3 2mM Nitrate	3.25000*	0.694365	0.00267634	0.920999	5.579
		nrt1.13 flc-3 2mM Nitrate	2.58333*	0.75	0.0414186	0.0677245	5.09894
		Col-0 0.2mM Nitrate	-2	0.694365	0.127535	-4.329	0.329001
		nrt1.13 0.2mM Nitrate	-11.08333*	0.75	3.77487e-11	-13.5989	-8.56772
		flc-3 0.2mM Nitrate	1.25	0.694365	0.626664	-1.079	3.579
		nrt1.13 flc-3 0.2mM Nitrate	2	0.694365	0.127535	-0.329001	4.329
	nrt1.13 2mM Nitrate	Col-0 2mM Nitrate	3.41667*	0.75	0.00355585	0.901058	5.93228
		flc-3 2mM Nitrate	6.66667*	0.75	3.62352e-07	4.15106	9.18228
		nrt1.13 flc-3 2mM Nitrate	6.00000*	0.801784	5.71221e-06	3.3107	8.6893
		Col-0 0.2mM Nitrate	1.41667	0.75	0.572215	-1.09894	3.93228
		nrt1.13 0.2mM Nitrate	-7.66667*	0.801784	1.05476e-07	-10.356	-4.97737
		flc-3 0.2mM Nitrate	4.66667*	0.75	8.33108e-05	2.15106	7.18228
		nrt1.13 flc-3 0.2mM Nitrate	5.41667*	0.75	9.79684e-06	2.90106	7.93228
	flc-3 2mM Nitrate	Col-0 2mM Nitrate	-3.25000*	0.694365	0.00267634	-5.579	-0.920999
		nrt1.13 2mM Nitrate	-6.66667*	0.75	3.62352e-07	-9.18228	-4.15106
		nrt1.13 flc-3 2mM Nitrate	-0.666667	0.75	0.983947	-3.18228	1.84894
		Col-0 0.2mM Nitrate	-5.25000*	0.694365	4.87443e-06	-7.579	-2.921
		nrt1.13 0.2mM Nitrate	-14.33333*	0.75	1.26328e-12	-16.8489	-11.8177
		flc-3 0.2mM Nitrate	-2	0.694365	0.127535	-4.329	0.329001
		nrt1.13 flc-3 0.2mM Nitrate	-1.25	0.694365	0.626664	-3.579	1.079
	nrt1.13 flc-3 2mM Nitrate	Col-0 2mM Nitrate	-2.58333*	0.75	0.0414186	-5.09894	-0.0677245
		nrt1.13 2mM Nitrate	-6.00000*	0.801784	5.71221e-06	-8.6893	-3.3107
		flc-3 2mM Nitrate	0.666667	0.75	0.983947	-1.84894	3.18228
		Col-0 0.2mM Nitrate	-4.58333*	0.75	0.000106389	-7.09894	-2.06772
		nrt1.13 0.2mM Nitrate	-13.66667*	0.801784	3.27256e-12	-16.356	-10.9774
		flc-3 0.2mM Nitrate	-1.33333	0.75	0.640369	-3.84894	1.18228
		nrt1.13 flc-3 0.2mM Nitrate	-0.583333	0.75	0.992591	-3.09894	1.93228
	Col-0 0.2mM Nitrate	Col-0 2mM Nitrate	2	0.694365	0.127535	-0.329001	4.329
		nrt1.13 2mM Nitrate	-1.41667	0.75	0.572215	-3.93228	1.09894
		flc-3 2mM Nitrate	5.25000*	0.694365	4.87443e-06	2.921	7.579
		nrt1.13 flc-3 2mM Nitrate	4.58333*	0.75	0.000106389	2.06772	7.09894
		nrt1.13 0.2mM Nitrate	-9.08333*	0.75	1.5645e-09	-11.5989	-6.56772
		flc-3 0.2mM Nitrate	3.25000*	0.694365	0.00267634	0.920999	5.579
		nrt1.13 flc-3 0.2mM Nitrate	4.00000*	0.694365	0.000231778	1.671	6.329
	nrt1.13 0.2mM Nitrate	Col-0 2mM Nitrate	11.08333*	0.75	3.77487e-11	8.56772	13.5989
		nrt1.13 2mM Nitrate	7.66667*	0.801784	1.05476e-07	4.97737	10.356
		flc-3 2mM Nitrate	14.33333*	0.75	1.26328e-12	11.8177	16.8489
		nrt1.13 flc-3 2mM Nitrate	13.66667*	0.801784	3.27256e-12	10.9774	16.356
		Col-0 0.2mM Nitrate	9.08333*	0.75	1.5645e-09	6.56772	11.5989
		flc-3 0.2mM Nitrate	12.33333*	0.75	5.61935e-12	9.81772	14.8489
		nrt1.13 flc-3 0.2mM Nitrate	13.08333*	0.75	2.43235e-12	10.5677	15.5989
	flc-3 0.2mM Nitrate	Col-0 2mM Nitrate	-1.25	0.694365	0.626664	-3.579	1.079
		nrt1.13 2mM Nitrate	-4.66667*	0.75	8.33108e-05	-7.18228	-2.15106
		flc-3 2mM Nitrate	2	0.694365	0.127535	-0.329001	4.329
		nrt1.13 flc-3 2mM Nitrate	1.33333	0.75	0.640369	-1.18228	3.84894
		Col-0 0.2mM Nitrate	-3.25000*	0.694365	0.00267634	-5.579	-0.920999
		nrt1.13 0.2mM Nitrate	-12.33333*	0.75	5.61935e-12	-14.8489	-9.81772
		nrt1.13 flc-3 0.2mM Nitrate	0.75	0.694365	0.954181	-1.579	3.079
	nrt1.13 flc-3 0.2mM Nitrate	Col-0 2mM Nitrate	-2	0.694365	0.127535	-4.329	0.329001
		nrt1.13 2mM Nitrate	-5.41667*	0.75	9.79684e-06	-7.93228	-2.90106
		flc-3 2mM Nitrate	1.25	0.694365	0.626664	-1.079	3.579
		nrt1.13 flc-3 2mM Nitrate	0.583333	0.75	0.992591	-1.93228	3.09894
		Col-0 0.2mM Nitrate	-4.00000*	0.694365	0.000231778	-6.329	-1.671
		nrt1.13 0.2mM Nitrate	-13.08333*	0.75	2.43235e-12	-15.5989	-10.5677
		flc-3 0.2mM Nitrate	-0.75	0.694365	0.954181	-3.079	1.579
	Homogeneous Subsets
	NumberofRosetteLeaves
	Tukey HSDa,,b
	Line	N	Subset for alpha = 0.05
			1	2	3	4	5
	flc-3 2mM Nitrate	4	8
	nrt1.13 flc-3 2mM Nitrate	3	8.66667
	nrt1.13 flc-3 0.2mM Nitrate	4	9.25	9.25
	flc-3 0.2mM Nitrate	4	10	10
	Col-0 2mM Nitrate	4		11.25	11.25
	Col-0 0.2mM Nitrate	4			13.25	13.25
	nrt1.13 2mM Nitrate	3				14.6667
	nrt1.13 0.2mM Nitrate	3					22.3333
	Sig.		0.172117	0.172117	0.172117	0.550984	1

## Sheet: Figure 6A&B
Figure 6A The 15N Content in CL1, IN2 and BS1 of plants grown with 2 mM or 0.2 mM nitrate.						Figure 6B The relative ratio of 15NO3- accumulation in CL1, BS1, and IN2.
	two-tailed Student's t tests (nrt1.13 vs Col-0)	P-value					two-tailed Student’s t tests (nrt1.13 vs Col-0)	P-value
	2 mM Nitrate						2 mM Nitrate
	IN2	0.096642					IN2	0.4815
	BS1	0.591625					BS1	0.1194
	CL1	0.0310649					CL1	0.5724
	0.2 mM Nitrate						0.2 mM Nitrate
	IN2	0.621404					IN2	0.0113
	BS1	0.0442059					BS1	0.8528
	CL1	0.045153					CL1	0.0124

## Sheet: Figure 7A&B
Figure 7A Node Number									Figure 7B DelayGrowthofBasal
	Test of Homogeneity of Variances									Test of Homogeneity of Variances
	NodeNumber									DelayGrowthofBasal
	Levene Statistic	df1	df2	Sig.						Levene Statistic	df1	df2	Sig.
	8.24375	5	144	7.14907e-07						22.4799	5	144	1.28165e-16
	ANOVA									ANOVA
	NodeNumber									DelayGrowthofBasal
		Sum of Squares	df	Mean Square	F	Sig.					Sum of Squares	df	Mean Square	F	Sig.
	Between Groups	120.8	5	24.16	55.6113	6.05006e-32				Between Groups	11085	5	2217.01	36.7843	3.71976e-24
	Within Groups	62.56	144	0.434444						Within Groups	8678.96	144	60.2706
	Total	183.36	149							Total	19764	149
	Post Hoc Tests									Post Hoc Tests
	Multiple Comparisons									Multiple Comparisons
	NodeNumber Tukey HSD									DelayGrowthofBasal Tukey HSD
	(I) TreatmentLine	(J) TreatmentLine	Mean Difference (I-J)	Std. Error	Sig.	95% Confidence Interval				(I) TreatmentLine	(J) TreatmentLine	Mean Difference (I-J)	Std. Error	Sig.	95% Confidence Interval
						Lower Bound	Upper Bound								Lower Bound	Upper Bound
	2mM nitrate Col-0	2mM nitrate nrt1.13	-0.52	0.186428	0.0649593	-1.05849	0.0184932			2mM nitrate Col-0	2mM nitrate nrt1.13	-1.56	2.19582	0.980431	-7.90258	4.78258
		2mM nitrate #1	-0.12	0.186428	0.987439	-0.658493	0.418493				2mM nitrate #1	-1	2.19582	0.997499	-7.34258	5.34258
		0.2mM nitrate Col-0	0.12	0.186428	0.987439	-0.418493	0.658493				0.2mM nitrate Col-0	-7.40000*	2.19582	0.012167	-13.7426	-1.05742
		0.2mM nitrate nrt1.13	-2.52000*	0.186428	5.74112e-13	-3.05849	-1.98151				0.2mM nitrate nrt1.13	-24.20000*	2.19582	5.74112e-13	-30.5426	-17.8574
		0.2mM nitrate #1	-.80000*	0.186428	0.000458557	-1.33849	-0.261507				0.2mM nitrate #1	-13.12000*	2.19582	2.56575e-07	-19.4626	-6.77742
	2mM nitrate nrt1.13	2mM nitrate Col-0	0.52	0.186428	0.0649593	-0.0184932	1.05849			2mM nitrate nrt1.13	2mM nitrate Col-0	1.56	2.19582	0.980431	-4.78258	7.90258
		2mM nitrate #1	0.4	0.186428	0.270159	-0.138493	0.938493				2mM nitrate #1	0.56	2.19582	0.999851	-5.78258	6.90258
		0.2mM nitrate Col-0	.64000*	0.186428	0.00995044	0.101507	1.17849				0.2mM nitrate Col-0	-5.84	2.19582	0.0899954	-12.1826	0.502576
		0.2mM nitrate nrt1.13	-2.00000*	0.186428	5.74112e-13	-2.53849	-1.46151				0.2mM nitrate nrt1.13	-22.64000*	2.19582	5.74112e-13	-28.9826	-16.2974
		0.2mM nitrate #1	-0.28	0.186428	0.663605	-0.818493	0.258493				0.2mM nitrate #1	-11.56000*	2.19582	7.37849e-06	-17.9026	-5.21742
	2mM nitrate #1	2mM nitrate Col-0	0.12	0.186428	0.987439	-0.418493	0.658493			2mM nitrate #1	2mM nitrate Col-0	1	2.19582	0.997499	-5.34258	7.34258
		2mM nitrate nrt1.13	-0.4	0.186428	0.270159	-0.938493	0.138493				2mM nitrate nrt1.13	-0.56	2.19582	0.999851	-6.90258	5.78258
		0.2mM nitrate Col-0	0.24	0.186428	0.791521	-0.298493	0.778493				0.2mM nitrate Col-0	-6.40000*	2.19582	0.0465849	-12.7426	-0.0574243
		0.2mM nitrate nrt1.13	-2.40000*	0.186428	5.74112e-13	-2.93849	-1.86151				0.2mM nitrate nrt1.13	-23.20000*	2.19582	5.74112e-13	-29.5426	-16.8574
		0.2mM nitrate #1	-.68000*	0.186428	0.0048802	-1.21849	-0.141507				0.2mM nitrate #1	-12.12000*	2.19582	2.277e-06	-18.4626	-5.77742
	0.2mM nitrate Col-0	2mM nitrate Col-0	-0.12	0.186428	0.987439	-0.658493	0.418493			0.2mM nitrate Col-0	2mM nitrate Col-0	7.40000*	2.19582	0.012167	1.05742	13.7426
		2mM nitrate nrt1.13	-.64000*	0.186428	0.00995044	-1.17849	-0.101507				2mM nitrate nrt1.13	5.84	2.19582	0.0899954	-0.502576	12.1826
		2mM nitrate #1	-0.24	0.186428	0.791521	-0.778493	0.298493				2mM nitrate #1	6.40000*	2.19582	0.0465849	0.0574243	12.7426
		0.2mM nitrate nrt1.13	-2.64000*	0.186428	5.74112e-13	-3.17849	-2.10151				0.2mM nitrate nrt1.13	-16.80000*	2.19582	3.98253e-11	-23.1426	-10.4574
		0.2mM nitrate #1	-.92000*	0.186428	3.19402e-05	-1.45849	-0.381507				0.2mM nitrate #1	-5.72	2.19582	0.102668	-12.0626	0.622576
	0.2mM nitrate nrt1.13	2mM nitrate Col-0	2.52000*	0.186428	5.74112e-13	1.98151	3.05849			0.2mM nitrate nrt1.13	2mM nitrate Col-0	24.20000*	2.19582	5.74112e-13	17.8574	30.5426
		2mM nitrate nrt1.13	2.00000*	0.186428	5.74112e-13	1.46151	2.53849				2mM nitrate nrt1.13	22.64000*	2.19582	5.74112e-13	16.2974	28.9826
		2mM nitrate #1	2.40000*	0.186428	5.74112e-13	1.86151	2.93849				2mM nitrate #1	23.20000*	2.19582	5.74112e-13	16.8574	29.5426
		0.2mM nitrate Col-0	2.64000*	0.186428	5.74112e-13	2.10151	3.17849				0.2mM nitrate Col-0	16.80000*	2.19582	3.98253e-11	10.4574	23.1426
		0.2mM nitrate #1	1.72000*	0.186428	5.78442e-13	1.18151	2.25849				0.2mM nitrate #1	11.08000*	2.19582	1.96352e-05	4.73742	17.4226
	0.2mM nitrate #1	2mM nitrate Col-0	.80000*	0.186428	0.000458557	0.261507	1.33849			0.2mM nitrate #1	2mM nitrate Col-0	13.12000*	2.19582	2.56575e-07	6.77742	19.4626
		2mM nitrate nrt1.13	0.28	0.186428	0.663605	-0.258493	0.818493				2mM nitrate nrt1.13	11.56000*	2.19582	7.37849e-06	5.21742	17.9026
		2mM nitrate #1	.68000*	0.186428	0.0048802	0.141507	1.21849				2mM nitrate #1	12.12000*	2.19582	2.277e-06	5.77742	18.4626
		0.2mM nitrate Col-0	.92000*	0.186428	3.19402e-05	0.381507	1.45849				0.2mM nitrate Col-0	5.72	2.19582	0.102668	-0.622576	12.0626
		0.2mM nitrate nrt1.13	-1.72000*	0.186428	5.78442e-13	-2.25849	-1.18151				0.2mM nitrate nrt1.13	-11.08000*	2.19582	1.96352e-05	-17.4226	-4.73742
	Homogeneous Subsets									Homogeneous Subsets
	NodeNumber									DelayGrowthofBasal
	Tukey HSDa									Tukey HSDa
	TreatmentLine	N	Subset for alpha = 0.05							TreatmentLine	N	Subset for alpha = 0.05
			1	2	3	4						1	2	3	4
	0.2mM nitrate Col-0	25	2.48							2mM nitrate Col-0	25	1.52
	2mM nitrate Col-0	25	2.6	2.6						2mM nitrate #1	25	2.52
	2mM nitrate #1	25	2.72	2.72						2mM nitrate nrt1.13	25	3.08	3.08
	2mM nitrate nrt1.13	25		3.12	3.12					0.2mM nitrate Col-0	25		8.92	8.92
	0.2mM nitrate #1	25			3.4					0.2mM nitrate #1	25			14.64
	0.2mM nitrate nrt1.13	25				5.12				0.2mM nitrate nrt1.13	25				25.72
	Sig.		0.791521	0.0649593	0.663605	1				Sig.		0.980431	0.0899954	0.102668	1

## Sheet: SupFig 4C&D
Supplementary Figure 4. (C) and (D) The flowering time of plants grown under normal (2 mM) or low (0.2 mM) nitrate are indicated as days after sowing (C) or the number of rosette leaves at bolting (D).
	two-tailed Student's t tests (nrt1.13-2 vs Col-0)	P-value
	C. Days after sowing
	2 mM Nitrate	9.26148e-11
	0.2 mM Nitrate	3.84394e-12
	D. Number of rosette leaves
	2 mM Nitrate	5.49892e-06
	0.2 mM Nitrate	1.85218e-13

## Sheet: SupFig 6
Supplementary Figure 6. Apical and basal branch growth of plants grown under normal (2 mM) (A) and low (0.2 mM) (B) nitrate indicated as the days after bolting when branch length is over 0.5 cm.
A. 2 mM Nitrate									B. 0.2 mM Nitrate
	Test of Homogeneity of Variances									Test of Homogeneity of Variances
	Growth									Growth
	Levene Statistic	df1	df2	Sig.						Levene Statistic	df1	df2	Sig.
	9.66002	5	172	3.81473e-08						5.78615	5	181	5.55841e-05
	ANOVA									ANOVA
	Growth									Growth
		Sum of Squares	df	Mean Square	F	Sig.					Sum of Squares	df	Mean Square	F	Sig.
	Between Groups	2793.22	5	558.644	12.9571	1.05642e-10				Between Groups	24407.2	5	4881.43	29.063	1.37365e-21
	Within Groups	7415.77	172	43.115						Within Groups	30400.8	181	167.96
	Total	10209	177							Total	54808	186
	Post Hoc Tests									Post Hoc Tests
	Multiple Comparisons									Multiple Comparisons
	Growth Tukey HSD									Growth Tukey HSD
	(I) CaulineBranch	(J) CaulineBranch	Mean Difference (I-J)	Std. Error	Sig.	95% Confidence Interval				(I) CaulineBranch	(J) CaulineBranch	Mean Difference (I-J)	Std. Error	Sig.	95% Confidence Interval
						Lower Bound	Upper Bound								Lower Bound	Upper Bound
	Apical Col-0	Apical nrt1.13	-7.73571*	1.72539	0.000192091	-12.7085	-2.76292			Apical Col-0	Apical nrt1.13	-6.95536	3.35371	0.305652	-16.6157	2.70498
		Apical #1	-5.29378*	1.71191	0.0276169	-10.2277	-0.35986				Apical #1	-5.68831	3.32991	0.528146	-15.2801	3.90348
		Basal Col-0	-1.85714	1.75489	0.89706	-6.91494	3.20066				Basal Col-0	-10.10837*	3.4337	0.0419996	-19.9991	-0.217601
		Basal nrt1.13	-11.53571*	1.72539	4.61171e-09	-16.5085	-6.56292				Basal nrt1.13	-34.08036*	3.35371	5.5079e-13	-43.7407	-24.42
		Basal #1	-9.00346*	1.71191	6.281e-06	-13.9374	-4.06954				Basal #1	-21.35498*	3.32991	1.80309e-08	-30.9468	-11.7632
	Apical nrt1.13	Apical Col-0	7.73571*	1.72539	0.000192091	2.76292	12.7085			Apical nrt1.13	Apical Col-0	6.95536	3.35371	0.305652	-2.70498	16.6157
		Apical #1	2.44194	1.68166	0.695028	-2.4048	7.28867				Apical #1	1.26705	3.21535	0.998756	-7.99476	10.5288
		Basal Col-0	5.87857*	1.72539	0.0104377	0.905781	10.8514				Basal Col-0	-3.15302	3.32273	0.933041	-12.7241	6.41808
		Basal nrt1.13	-3.8	1.69539	0.224483	-8.6863	1.0863				Basal nrt1.13	-27.12500*	3.23999	7.76059e-13	-36.4578	-17.7922
		Basal #1	-1.26774	1.68166	0.974643	-6.11448	3.57899				Basal #1	-14.39962*	3.21535	0.000190953	-23.6614	-5.13782
	Apical #1	Apical Col-0	5.29378*	1.71191	0.0276169	0.35986	10.2277			Apical #1	Apical Col-0	5.68831	3.32991	0.528146	-3.90348	15.2801
		Apical nrt1.13	-2.44194	1.68166	0.695028	-7.28867	2.4048				Apical nrt1.13	-1.26705	3.21535	0.998756	-10.5288	7.99476
		Basal Col-0	3.43664	1.71191	0.342357	-1.49728	8.37055				Basal Col-0	-4.42006	3.2987	0.762343	-13.922	5.08184
		Basal nrt1.13	-6.24194*	1.68166	0.00372107	-11.0887	-1.3952				Basal nrt1.13	-28.39205*	3.21535	5.64002e-13	-37.6538	-19.1302
		Basal #1	-3.70968	1.66782	0.232077	-8.51652	1.09717				Basal #1	-15.66667*	3.19052	2.96056e-05	-24.8569	-6.47638
	Basal Col-0	Apical Col-0	1.85714	1.75489	0.89706	-3.20066	6.91494			Basal Col-0	Apical Col-0	10.10837*	3.4337	0.0419996	0.217601	19.9991
		Apical nrt1.13	-5.87857*	1.72539	0.0104377	-10.8514	-0.905781				Apical nrt1.13	3.15302	3.32273	0.933041	-6.41808	12.7241
		Apical #1	-3.43664	1.71191	0.342357	-8.37055	1.49728				Apical #1	4.42006	3.2987	0.762343	-5.08184	13.922
		Basal nrt1.13	-9.67857*	1.72539	1.18327e-06	-14.6514	-4.70578				Basal nrt1.13	-23.97198*	3.32273	2.15097e-10	-33.5431	-14.4009
		Basal #1	-7.14631*	1.71191	0.000666152	-12.0802	-2.21239				Basal #1	-11.24660*	3.2987	0.0102651	-20.7485	-1.7447
	Basal nrt1.13	Apical Col-0	11.53571*	1.72539	4.61171e-09	6.56292	16.5085			Basal nrt1.13	Apical Col-0	34.08036*	3.35371	5.5079e-13	24.42	43.7407
		Apical nrt1.13	3.8	1.69539	0.224483	-1.0863	8.6863				Apical nrt1.13	27.12500*	3.23999	7.76059e-13	17.7922	36.4578
		Apical #1	6.24194*	1.68166	0.00372107	1.3952	11.0887				Apical #1	28.39205*	3.21535	5.64002e-13	19.1302	37.6538
		Basal Col-0	9.67857*	1.72539	1.18327e-06	4.70578	14.6514				Basal Col-0	23.97198*	3.32273	2.15097e-10	14.4009	33.5431
		Basal #1	2.53226	1.68166	0.661021	-2.31448	7.37899				Basal #1	12.72538*	3.21535	0.00149944	3.46358	21.9872
	Basal #1	Apical Col-0	9.00346*	1.71191	6.281e-06	4.06954	13.9374			Basal #1	Apical Col-0	21.35498*	3.32991	1.80309e-08	11.7632	30.9468
		Apical nrt1.13	1.26774	1.68166	0.974643	-3.57899	6.11448				Apical nrt1.13	14.39962*	3.21535	0.000190953	5.13782	23.6614
		Apical #1	3.70968	1.66782	0.232077	-1.09717	8.51652				Apical #1	15.66667*	3.19052	2.96056e-05	6.47638	24.8569
		Basal Col-0	7.14631*	1.71191	0.000666152	2.21239	12.0802				Basal Col-0	11.24660*	3.2987	0.0102651	1.7447	20.7485
		Basal nrt1.13	-2.53226	1.68166	0.661021	-7.37899	2.31448				Basal nrt1.13	-12.72538*	3.21535	0.00149944	-21.9872	-3.46358
	Homogeneous Subsets									Homogeneous Subsets
	Growth									Growth
	Tukey HSDa,,b									Tukey HSDa,,b
	CaulineBranch	N	Subset for alpha = 0.05							CaulineBranch	N	Subset for alpha = 0.05
			1	2	3	4						1	2	3	4
	Apical Col-0	28	11.9643							Apical Col-0	28	22.8571
	Basal Col-0	28	13.8214	13.8214						Apical #1	33	28.5455	28.5455
	Apical #1	31		17.2581	17.2581					Apical nrt1.13	32	29.8125	29.8125
	Apical nrt1.13	30			19.7	19.7				Basal Col-0	29		32.9655
	Basal #1	31			20.9677	20.9677				Basal #1	33			44.2121
	Basal nrt1.13	30				23.5				Basal nrt1.13	32				56.9375
	Sig.		0.8855	0.338717	0.255381	0.230905				Sig.		0.284622	0.76025	1	1
